# Supplementary material for: Characterization and mapping of leaf rust resistance in four durum wheat cultivars
Source: PLoS One. 2018 May 10;13(5):e0197317. doi: 10.1371/journal.pone.0197317 (PMC5945016; doi:10.1371/journal.pone.0197317)
Supplement: S1 Table — Markers starting with “usw” were designed by the durum wheat molecular lab at the University of Saskatchewan. Markers starting with “BS” were designed at the University of Bristol (http://www.cerealsdb.uk.net). (XLSX) [file pone.0197317.s001.xlsx]

## Sheet: S1 Table
S1 Table. KASP primer sets for the SNP markers associated with leaf rust resistance in Amria, Byblos, Geromtel_3 and Tunsyr_2.
Markers starting with “usw” were designed by the durum wheat molecular lab at the University of Saskatchewan.
Markers starting with “BS” were designed at the University of Bristol (http://www.cerealsdb.uk.net).
Marker name	Type	Source iSelect SNP	Forward primer FAM	Forward primer HEX	Reverse primer	Map location	Resistant Allele
usw206	KASP	BS00011513_51-51B	GAAGGTGACCAAGTTCATGCTCTGGACAAAGCAGACAAAGAAGTC	GAAGGTCGGAGTCAACGGATTCTGGACAAAGCAGACAAAGAAGTT	ATCCTTAGTAATTACAACCTTGGCG	6BS-Lr Geromtel	HEX
usw207	KASP	BS00068735_51-51T	GAAGGTGACCAAGTTCATGCTCAAGTCCAATCCAACCATGCG	GAAGGTCGGAGTCAACGGATTCAAGTCCAATCCAACCATGCA	CGGTTGATGAAGGCGATAGAT	6BS-Lr Geromtel-Tunsyr	HEX
usw208	KASP	BS00082893_51-51B	GAAGGTGACCAAGTTCATGCTAACCGGACCTCTCTTTCGCTG	GAAGGTCGGAGTCAACGGATTAACCGGACCTCTCTTTCGCTA	GTTGAATCGACTTCAGCAGCA	6BS-Lr Geromtel-Tunsyr	FAM
usw209	KASP	BS00092845_51-51T	GAAGGTGACCAAGTTCATGCTACCGTCGTTAATAGGATGCTCGG	GAAGGTCGGAGTCAACGGATTACCGTCGTTAATAGGATGCTCGT	TTCCTTTTTCACATCTCCCTGT	6BS-Lr Geromtel	HEX
usw210	KASP	BobWhite_c20959_229-51B	GAAGGTGACCAAGTTCATGCTGGGAAGTATTTATCTTTGAACGACTTC	GAAGGTCGGAGTCAACGGATTGGGAAGTATTTATCTTTGAACGACTTT	TACAGAAGTTCCAGTCACCAGC	6BS-Lr Geromtel-Tunsyr	FAM
usw211	KASP	BobWhite_c20959_229-51T	GAAGGTGACCAAGTTCATGCTTTTGAAGTTAGCGACCGTGCG	GAAGGTCGGAGTCAACGGATTTTTGAAGTTAGCGACCGTGCA	AACCATGGTCTGAAGGGAAGTA	6BS-Lr Geromtel-Tunsyr	FAM
usw212	KASP	BobWhite_c34318_375-51T	GAAGGTGACCAAGTTCATGCTTGAAGATAATTGCTGTGGGTGAC	GAAGGTCGGAGTCAACGGATTTGAAGATAATTGCTGTGGGTGAT	TCTCATAGTCCAACTCCATGACA	6BS-Lr Geromtel	HEX
usw213	KASP	BobWhite_c39821_195-51B	GAAGGTGACCAAGTTCATGCTCGTGACAATGAGGAAGTTGGC	GAAGGTCGGAGTCAACGGATTCGTGACAATGAGGAAGTTGGT	CCGTGGTCTCTTGTCCAGTAAT	6BS-Lr Geromtel-Tunsyr	FAM
usw214	KASP	BobWhite_c4712_607-51B	GAAGGTGACCAAGTTCATGCTGTGTTAGCCAGAGGCACGTCC	GAAGGTCGGAGTCAACGGATTGTGTTAGCCAGAGGCACGTCT	AGAACATACCTTCAGCATGCAA	6BS-Lr Geromtel-Tunsyr	HEX
usw215	KASP	CAP7_c10772_156-51B	GAAGGTGACCAAGTTCATGCTCAACCCATTACGACAGACATAAAG	GAAGGTCGGAGTCAACGGATTCAACCCATTACGACAGACATAAAT	GAAAAGAACAACGCTTAGTATTCG	6BS-Lr Geromtel-Tunsyr	FAM
usw216	KASP	CAP7_rep_c6852_87-51B	GAAGGTGACCAAGTTCATGCTGTAGATGATGATGATGGACTCACCG	GAAGGTCGGAGTCAACGGATTGTAGATGATGATGATGGACTCACCA	TGGGCGGTACATGTAACATACAG	6BS-Lr Tunsyr	HEX
usw217	KASP	CAP7_rep_c6852_87-51T	GAAGGTGACCAAGTTCATGCTCATGTAACATACAGAATTGTCAGGAAC	GAAGGTCGGAGTCAACGGATTCATGTAACATACAGAATTGTCAGGAAT	TTTGGTTAGGTAGATGATGATGATG	6BS-Lr Tunsyr	HEX
usw218	KASP	Excalibur_c18072_214-51B	GAAGGTGACCAAGTTCATGCTGATGAGTGCCAGTATGTCGTCG	GAAGGTCGGAGTCAACGGATTGATGAGTGCCAGTATGTCGTCA	CTCGAGATATGCACGGAGAAG	6BS-Lr Geromtel-Tunsyr	FAM
usw219	KASP	Excalibur_c31801_48-48B	GAAGGTGACCAAGTTCATGCTGCAACATATAAAAGAAAGGATGAGTTG	GAAGGTCGGAGTCAACGGATTGCAACATATAAAAGAAAGGATGAGTTA	GCCCTGCTCAAGAAGTACTCAG	6BS-Lr Geromtel-Tunsyr	HEX
usw220	KASP	Excalibur_c31801_48-48T	GAAGGTGACCAAGTTCATGCTAGCAACATCAGGGAGAAAATGC	GAAGGTCGGAGTCAACGGATTAGCAACATCAGGGAGAAAATGT	ATCCTGCCATACAAGCAACATA	6BS-Lr Geromtel-Tunsyr	HEX
usw221	KASP	Excalibur_c64989_556-51B	GAAGGTGACCAAGTTCATGCTGCACTTGCTTGACTCCAGGTCG	GAAGGTCGGAGTCAACGGATTGCACTTGCTTGACTCCAGGTCA	CATCTGTCGGATCATCTTTCTG	6BS-Lr Geromtel	HEX
usw222	KASP	Excalibur_c96134_182-51B	GAAGGTGACCAAGTTCATGCTGAGCTGAGGTTATGCTGGAACTG	GAAGGTCGGAGTCAACGGATTGAGCTGAGGTTATGCTGGAACTA	TGACACCATGTAACTTTACGGC	6BS-Lr Geromtel-Tunsyr	FAM
usw223	KASP	Excalibur_rep_c114123_366-51B	GAAGGTGACCAAGTTCATGCTCACAATATAACACACTTCCCTGAGTTG	GAAGGTCGGAGTCAACGGATTCACAATATAACACACTTCCCTGAGTTA	CTGATCTGCTACAGATGATGGG	6BS-Lr Geromtel	FAM
usw224	KASP	IACX9205-101T	GAAGGTGACCAAGTTCATGCTGCTGTGCCTTTCATCAACTAATCTG	GAAGGTCGGAGTCAACGGATTGCTGTGCCTTTCATCAACTAATCTC	AGTTTGAGATAAAGCAGGCAGG	6BS-Lr Tunsyr	HEX
usw225	KASP	Ku_c5002_1518-51T	GAAGGTGACCAAGTTCATGCTCCCATTGTGTTATTTTGTAAGGGC	GAAGGTCGGAGTCAACGGATTCCCATTGTGTTATTTTGTAAGGGT	CTGAAACCAGGGAGTTTTCATC	6BS-Lr Tunsyr	FAM
usw226	KASP	Kukri_c21405_1705-51B	GAAGGTGACCAAGTTCATGCTGCCTTCAGAAGAGTTCGTCAAC	GAAGGTCGGAGTCAACGGATTGCCTTCAGAAGAGTTCGTCAAT	GTGCAAGAACATCCTGCATTT	6BS-Lr Tunsyr	HEX
usw227	KASP	Kukri_c21405_1705-51T	GAAGGTGACCAAGTTCATGCTTAAGCTTCGGGGTCAACTTACTG	GAAGGTCGGAGTCAACGGATTTAAGCTTCGGGGTCAACTTACTA	ATATGAAACTGGAACCAAGGTG	6BS-Lr Tunsyr	HEX
usw228	KASP	Kukri_c21405_679-51B	GAAGGTGACCAAGTTCATGCTCCTAGAGGAGTATGTTTCTTTGGTAGTC	GAAGGTCGGAGTCAACGGATTCCTAGAGGAGTATGTTTCTTTGGTAGTA	GATCTGAAAGCTTCAACCTGCT	6BS-Lr Geromtel	HEX
usw229	KASP	Kukri_c21405_679-51T	GAAGGTGACCAAGTTCATGCTCCTGACTTCACTGTCGCATCG	GAAGGTCGGAGTCAACGGATTCCTGACTTCACTGTCGCATCT	TTGTTAATATCCACAACCTAGAGGAG	6BS-Lr Geromtel	HEX
usw230	KASP	Kukri_c24795_267-51B	GAAGGTGACCAAGTTCATGCTGAAATTCGATCTCATTAAGTTGGTG	GAAGGTCGGAGTCAACGGATTGAAATTCGATCTCATTAAGTTGGTA	CAAGCGGGTACACCAGACTATC	6BS-Lr Geromtel	HEX
usw231	KASP	Kukri_c42406_185-51T	GAAGGTGACCAAGTTCATGCTCCTGGGAGGACTATTATGTTCTTC	GAAGGTCGGAGTCAACGGATTCCTGGGAGGACTATTATGTTCTTT	TATGATCCTCGTCCCAAATAGG	6BS-Lr Tunsyr	FAM
usw232	KASP	Kukri_c42406_313-51B	GAAGGTGACCAAGTTCATGCTCCTCTGAACCTGTTAGTTGTCAAAC	GAAGGTCGGAGTCAACGGATTCCTCTGAACCTGTTAGTTGTCAAAT	GGAACTTAGAAGCCTGACACTCA	6BS-Lr Tunsyr	HEX
usw233	KASP	RAC875_c13610_1599-51B	GAAGGTGACCAAGTTCATGCTCACATCTCATATTGAGCTTGATGAC	GAAGGTCGGAGTCAACGGATTCACATCTCATATTGAGCTTGATGAT	TGATCATCATCTTCATCCTCTG	6BS-Lr Geromtel	FAM
usw234	KASP	RAC875_c13610_1599-51T	GAAGGTGACCAAGTTCATGCTTGTCATCATCATCAATCATTAAAGCG	GAAGGTCGGAGTCAACGGATTTGTCATCATCATCAATCATTAAAGCA	GAGGAGCTGGACACATCTCATA	6BS-Lr Geromtel-Tunsyr	FAM
usw235	KASP	RAC875_c18689_1950-51T	GAAGGTGACCAAGTTCATGCTGAGCTCTGACAGGTGAGGTGAC	GAAGGTCGGAGTCAACGGATTGAGCTCTGACAGGTGAGGTGAT	AGGTTGTCTGGGCTGAATCAT	6BS-Lr Geromtel	FAM
usw236	KASP	RAC875_c31381_313-51T	GAAGGTGACCAAGTTCATGCTAGGCACTGTCATCAGAGAAGAAATC	GAAGGTCGGAGTCAACGGATTAGGCACTGTCATCAGAGAAGAAATT	AGAACTTCTTTGTCTGCTTTGTCC	6BS-Lr Geromtel-Tunsyr	FAM
usw237	KASP	RAC875_c31381_820-51B	GAAGGTGACCAAGTTCATGCTTGTAGCCGTACCTGAAGTTGTCG	GAAGGTCGGAGTCAACGGATTTGTAGCCGTACCTGAAGTTGTCA	GTGTCAATGGCAGTGTGGTC	6BS-Lr Geromtel-Tunsyr	FAM
usw238	KASP	RAC875_c31381_883-51B	GAAGGTGACCAAGTTCATGCTCAACCTTGGTGGGATCAATAATG	GAAGGTCGGAGTCAACGGATTCAACCTTGGTGGGATCAATAATA	CCGCTACAGGGAATTATGAGG	6BS-Lr Tunsyr	HEX
usw239	KASP	RAC875_c33407_350-51B	GAAGGTGACCAAGTTCATGCTGACTACATAGCAGGACATTTTAAGCG	GAAGGTCGGAGTCAACGGATTGACTACATAGCAGGACATTTTAAGCA	TGGCCAGTTGTGTAGTGAAGTT	6BS-Lr Geromtel	HEX
usw240	KASP	RAC875_c38592_187-51B	GAAGGTGACCAAGTTCATGCTATGAGGGCCTTAGTGACCTTGAC	GAAGGTCGGAGTCAACGGATTATGAGGGCCTTAGTGACCTTGAT	GATCCTCCCACCAAGAAAGAG	6BS-Lr Geromtel	HEX
usw241	KASP	RAC875_c38592_187-51T	GAAGGTGACCAAGTTCATGCTAAGAGCTGAGTCACAAGTTCCTGG	GAAGGTCGGAGTCAACGGATTAAGAGCTGAGTCACAAGTTCCTGA	GAGGTGTGGTGTGGGCTACT	6BS-Lr Geromtel	HEX
usw242	KASP	RAC875_rep_c105906_124-51T	GAAGGTGACCAAGTTCATGCTAGCCTCTCAATGTATTCCTCTTCG	GAAGGTCGGAGTCAACGGATTAGCCTCTCAATGTATTCCTCTTCA	AAATTCTAGCTTCGGCATCAGA	6BS-Lr Geromtel	HEX
usw243	KASP	RFL_Contig2424_2332-51B	GAAGGTGACCAAGTTCATGCTCAGTGCTCTCAGTTTAAGAAGGTCG	GAAGGTCGGAGTCAACGGATTCAGTGCTCTCAGTTTAAGAAGGTCA	CTTCAGACCATGGTTCCAGC	6BS-Lr Tunsyr	HEX
usw244	KASP	Tdurum_contig42655_1727-51B	GAAGGTGACCAAGTTCATGCTCTCAAGGTTCTCAGACTGCCGG	GAAGGTCGGAGTCAACGGATTCTCAAGGTTCTCAGACTGCCGT	AGCTTGTGGAACAACATATGCC	6BS-Lr Geromtel	FAM
usw245	KASP	Tdurum_contig43538_1582-51T	GAAGGTGACCAAGTTCATGCTTCAGCCTGAATAATCAAGAGGTTC	GAAGGTCGGAGTCAACGGATTTCAGCCTGAATAATCAAGAGGTTT	CTGGCTCTGTCCGAGGTTAG	6BS-Lr Geromtel-Tunsyr	HEX
usw246	KASP	Tdurum_contig43538_1687-51T	GAAGGTGACCAAGTTCATGCTAAAAAGACCTCTTCTGCTTCCCG	GAAGGTCGGAGTCAACGGATTAAAAAGACCTCTTCTGCTTCCCA	TGCTTGAGAACATGGATGACAG	6BS-Lr Geromtel-Tunsyr	FAM
usw247	KASP	Tdurum_contig52819_287-51T	GAAGGTGACCAAGTTCATGCTGACTACATAGCAGGACATTTTAAGCG	GAAGGTCGGAGTCAACGGATTGACTACATAGCAGGACATTTTAAGCA	TGGCCAGTTGTGTAGTGAAGTT	6BS-Lr Geromtel	HEX
usw248	KASP	wsnp_CD453605B_Ta_2_1-61T	GAAGGTGACCAAGTTCATGCTCGCATGTAACCTCATCTGCTG	GAAGGTCGGAGTCAACGGATTCGCATGTAACCTCATCTGCTA	CATTAGCAAAACAAAGATGGCA	6BS-Lr Geromtel	FAM
usw249	KASP	wsnp_Ex_c4728_8444212-101B	GAAGGTGACCAAGTTCATGCTACGAAGCCAATGTCTCCTGCG	GAAGGTCGGAGTCAACGGATTACGAAGCCAATGTCTCCTGCA	TTTCAGCAGTGAAGATAAAAGTGC	6BS-Lr Geromtel	FAM
usw250	KASP	wsnp_Ex_c4728_8444212-101T	GAAGGTGACCAAGTTCATGCTAACCTAATGGCCATCAAATACACC	GAAGGTCGGAGTCAACGGATTAACCTAATGGCCATCAAATACACT	CTTCTGTGCTTGCTTCCTTTTT	6BS-Lr Geromtel	FAM
usw251	KASP	wsnp_Ex_c702_1382859-101T	GAAGGTGACCAAGTTCATGCTCTGTCCATCAAAACATCATTCTGC	GAAGGTCGGAGTCAACGGATTCTGTCCATCAAAACATCATTCTGT	CCTGGAAGATTTGCAACAGAG	6BS-Lr Geromtel	HEX
usw252	KASP	wsnp_Ex_c702_1383612-101T	GAAGGTGACCAAGTTCATGCTGAGGCTCAAGAGATGAGAGGTCG	GAAGGTCGGAGTCAACGGATTGAGGCTCAAGAGATGAGAGGTCA	AACTCGAGACCAGCAAGAAAAC	6BS-Lr Geromtel	HEX
usw253	KASP	wsnp_RFL_Contig2424_1966870-51B	GAAGGTGACCAAGTTCATGCTGATAGGAGCTCCACGGAAACG	GAAGGTCGGAGTCAACGGATTGATAGGAGCTCCACGGAAACA	CTTGAGTCCACTTGTGGCAA	6BS-Lr Tunsyr	HEX
usw254	KASP	RAC875_c1305_120-51T	GAAGGTGACCAAGTTCATGCTGGTTGTAGTTCAATTCTGGATGTTCG	GAAGGTCGGAGTCAACGGATTGGTTGTAGTTCAATTCTGGATGTTCA	AGTCTGGTGCTACGACGCTT	6BS-Lr Tunsyr	HEX
usw255	KASP	BS00064933_51-51T	GAAGGTGACCAAGTTCATGCTTAAGGGGCCTTACTATCAAAGGG	GAAGGTCGGAGTCAACGGATTTAAGGGGCCTTACTATCAAAGGT	AAGAATTCCTGAGTAACCAGCC	7BL-Lr Amria-Byblos	FAM
usw256	KASP	Excalibur_c18631_169-51B	GAAGGTGACCAAGTTCATGCTCGCTTCTCCTTGTAATATAGAAATGGTC	GAAGGTCGGAGTCAACGGATTCGCTTCTCCTTGTAATATAGAAATGGTT	CCTCGTGTAGATGGCATTGATA	7BL-Lr Amria	FAM
usw257	KASP	RAC875_c525_1372-51B	GAAGGTGACCAAGTTCATGCTCAGTGAAAGTGTTTTTCTTCTTCAAC	GAAGGTCGGAGTCAACGGATTCAGTGAAAGTGTTTTTCTTCTTCAAT	ATCCGTGGAGGTGGTGAAAT	7BL-Lr Amria	HEX
usw258	KASP	Tdurum_contig30909_76-51B	GAAGGTGACCAAGTTCATGCTAGGCGCATTTCGTGTTTTTAC	GAAGGTCGGAGTCAACGGATTAGGCGCATTTCGTGTTTTTAA	CATACAACCAAATAGACGCATCC	7BL-Lr Amria-Byblos	HEX
usw259	KASP	Excalibur_c82295_645-51B	GAAGGTGACCAAGTTCATGCTTTCGGATTCGTCGAAAGGAGG	GAAGGTCGGAGTCAACGGATTTTCGGATTCGTCGAAAGGAGA	CTTGTCATCAAATCGCTTGAAA	7BL-Lr Amria-Byblos	FAM
usw260	KASP	Ku_c6566_3086-51T	GAAGGTGACCAAGTTCATGCTGCTTCGATGATGGCTCTTCTC	GAAGGTCGGAGTCAACGGATTGCTTCGATGATGGCTCTTCTT	GTTGAGCGTCAACCAAAACTTC	7BL-Lr Amria-Byblos	HEX
usw261	KASP	Kukri_c17115_372-51B	GAAGGTGACCAAGTTCATGCTTTGGATAACATGGCATCAAACTTG	GAAGGTCGGAGTCAACGGATTTTGGATAACATGGCATCAAACTTA	AGTTGATGCTGATCGGGTGTAT	7BL-Lr Amria	FAM
usw262	KASP	Kukri_c20875_997-51T	GAAGGTGACCAAGTTCATGCTACCAGTAGAGCGAACTGCGGC	GAAGGTCGGAGTCAACGGATTACCAGTAGAGCGAACTGCGGT	CTTGGTGTGGACATGGTGAGT	7BL-Lr Amria-Byblos	FAM
usw263	KASP	Kukri_rep_c101620_1848-51T	GAAGGTGACCAAGTTCATGCTCATTGGACAATGCTTCTATGTTTTG	GAAGGTCGGAGTCAACGGATTCATTGGACAATGCTTCTATGTTTTA	CGTCACATGAACAGATGACACA	7BL-Lr Amria-Byblos	HEX
usw264	KASP	Tdurum_contig62213_423-51T	GAAGGTGACCAAGTTCATGCTCCGGAGTTTATGATGAGTATCCCG	GAAGGTCGGAGTCAACGGATTCCGGAGTTTATGATGAGTATCCCT	AAATGCAAGTTCACCAAGAAGG	7BL-Lr Amria-Byblos	FAM
usw265	KASP	tplb0045c05_154-51B	GAAGGTGACCAAGTTCATGCTCTGTCGTAATTATCATCGGTAACTTGC	GAAGGTCGGAGTCAACGGATTCTGTCGTAATTATCATCGGTAACTTGT	CCGGCAAGGCAATACATACATA	7BL-Lr Amria-Byblos	FAM
BS00093063	KASP	BS00093063_51	ATAGTGCATATTTAGGAGCGGCG	AGATAGTGCATATTTAGGAGCGGCA	CAACGTCCACCGATATCTTGCTCAT	6BS-Lr Geromtel	FAM
BS00107306	KASP	BS00107306_51	GGAGTGGGAGAGGAGGCCA	GAGTGGGAGAGGAGGCCG	GTCCTAAGCTACTATATACAGGAAGAGAA	6BS-Lr Geromtel	VIC
BS00010443	KASP	BS00010443_51	GTCTTGACCCGCTCGACGTC	CGTCTTGACCCGCTCGACGTT	GTTGTAGCCAACATCCGCCTCCTT	6BS-Lr Geromtel	VIC
BS00010355	KASP	BS00010355_51	TGCTCTGATTGGGTATGTCTAGG	CTTGCTCTGATTGGGTATGTCTAGA	GTTGGATCTGGAAGCAAAAATACAAGCTT	7BL-Lr Amria	FAM
BS00004171	KASP	BS00004171_51	TCAGTTCCTTCTCGACATGTACAA	CAGTTCCTTCTCGACATGTACAG	TGAGCTTATTGTTCAAGGGGAGAATCTAT	7BL-Lr Amria-Byblos	VIC
BS00023069	KASP	BS00023069_51	AGATCCATGCCCGCTCCACAA	GATCCATGCCCGCTCCACAC	CTCTATATGACCTTAATCTCCTTAAGCCAA	7BL-Lr Amria-Byblos	FAM
