# Supplementary material for: Characterization and mapping of leaf rust resistance in four durum wheat cultivars
Source: PLoS One. 2018 May 10;13(5):e0197317. doi: 10.1371/journal.pone.0197317 (PMC5945016; doi:10.1371/journal.pone.0197317)
Supplement: S2 Table — N/A, mapping information not available. (XLSX) [file pone.0197317.s002.xlsx]

## Sheet: S2 Table
S2 Table. List of the SNP markers linked to leaf rust resistance in Amria and Byblos and their positions on the tetraploid wheat consensus map and in the wild emmer wheat (WEW) reference sequence.
N/A, mapping information not available.
SNP marker	Source of resistance	Chromosome	Consensus map position	WEW Start	WEW End	Coverage(%)	Identity (%)
BS00010355_51	Amria	7B	208.7	751588580	751588677	97	98
BS00063821_51	Amria & Byblos	7B	208.8	248108170	248108270	100	100
Excalibur_c18631_169	Amria	7B	209	N/A	N/A	N/A	N/A
RAC875_c525_1372	Amria	7B	209	751585860	751585960	100	99
BS00023069_51	Amria & Byblos	7B	210.6	747110507	747110607	100	99
Tdurum_contig13459_543	Amria & Byblos	7B	210.6	753256002	753256202	100	96
Tdurum_contig62213_156	Amria & Byblos	7B	210.6	N/A	N/A	N/A	N/A
Tdurum_contig51105_510	Byblos	7B	210.6	N/A	N/A	N/A	N/A
tplb0040b02_465	Amria & Byblos	7B	211.2	746583085	746583185	100	100
BS00004171_51	Amria & Byblos	7B	211.5	N/A	N/A	N/A	N/A
BS00064933_51	Amria & Byblos	7B	211.5	747145702	747145802	100	99
Excalibur_c10563_1275	Amria & Byblos	7B	211.5	N/A	N/A	N/A	N/A
Excalibur_c15257_57	Amria & Byblos	7B	211.5	753257242	753257460	99	99
Excalibur_c82295_645	Amria & Byblos	7B	211.5	N/A	N/A	N/A	N/A
Kukri_c20875_997	Amria & Byblos	7B	211.5	747147870	747147968	98	96
Kukri_rep_c101620_1848	Amria & Byblos	7B	211.5	N/A	N/A	N/A	N/A
RAC875_c1329_488	Amria & Byblos	7B	211.5	N/A	N/A	N/A	N/A
RAC875_c42674_239	Amria & Byblos	7B	211.5	N/A	N/A	N/A	N/A
Tdurum_contig30909_76	Amria & Byblos	7B	211.5	746587151	746587250	99	99
tplb0040b02_534	Amria & Byblos	7B	211.5	746583154	746583491	100	99
tplb0040b02_681	Amria & Byblos	7B	211.5	746583685	746583781	96	100
tplb0045c05_154	Amria & Byblos	7B	211.5	747108023	747108127	100	96.2
BobWhite_c42202_411	Amria	N/A	N/A	N/A	N/A	N/A	N/A
BS00057650_51	Amria	N/A	N/A	N/A	N/A	N/A	N/A
BS00065130_51	Amria & Byblos	N/A	N/A	747145753	747145853	100	99
Ku_c6566_3086	Amria & Byblos	N/A	N/A	653676250	653676350	100	99
Kukri_c17115_372	Amria & Byblos	N/A	N/A	753310785	753310876	91.1	98.9
RAC875_c1329_329	Amria & Byblos	N/A	N/A	N/A	N/A	N/A	N/A
Tdurum_contig62213_423	Amria	N/A	N/A	747105190	747105374	100	97
Excalibur_c18558_376	Byblos	N/A	N/A	N/A	N/A	N/A	N/A
