# Supplementary material for: Characterization and mapping of leaf rust resistance in four durum wheat cultivars
Source: PLoS One. 2018 May 10;13(5):e0197317. doi: 10.1371/journal.pone.0197317 (PMC5945016; doi:10.1371/journal.pone.0197317)
Supplement: S3 Table — N/A, mapping information not available. (XLSX) [file pone.0197317.s003.xlsx]

## Sheet: S3 Table
S3 Table. List of the SNP markers linked to leaf rust resistance in Geromtel_3 and Tunsyr_2 and their positions on the tetraploid wheat consensus map and in the wild emmer wheat (WEW) reference sequence.
N/A, mapping information not available.
SNP marker	Source of resistance	Chromosome	Consensus map position	WEW Start	WEW End	Coverage (%)	Identity (%)
Excalibur_c18072_214	Geromtel_3 & Tunsyr_2	6A	0.1	N/A	N/A	N/A	N/A
RFL_Contig2424_2332	Geromtel_3 & Tunsyr_2	6A	0.1	N/A	N/A	N/A	N/A
wsnp_RFL_Contig2424_1966870	Geromtel_3 & Tunsyr_2	6A	0.1	N/A	N/A	N/A	N/A
CAP11_c1087_327	Geromtel_3 & Tunsyr_2	6B	3.1	N/A	N/A	N/A	N/A
CAP7_c10772_156	Geromtel_3 & Tunsyr_2	6B	3.1	N/A	N/A	N/A	N/A
BobWhite_c18566_106	Geromtel_3 & Tunsyr_2	6B	4.8	5816811	5816911	100	98
BobWhite_c4712_607	Geromtel_3 & Tunsyr_2	6B	4.8	N/A	N/A	N/A	N/A
BS00068735_51	Geromtel_3 & Tunsyr_2	6B	4.8	N/A	N/A	N/A	N/A
CAP7_rep_c6852_87	Geromtel_3 & Tunsyr_2	6B	4.8	5814978	5815069	91.1	98.9
Excalibur_c15744_322	Geromtel_3 & Tunsyr_2	6B	4.8	5604986	5605086	100	99
Excalibur_c96134_152	Geromtel_3 & Tunsyr_2	6B	4.8	5812843	5812943	100	100
Excalibur_c96134_182	Geromtel_3 & Tunsyr_2	6B	4.8	5812813	5812913	100	99
Kukri_c3650_2720	Geromtel_3	6B	4.8	7570777	7570877	100	98
RAC875_c13610_1599	Geromtel_3 & Tunsyr_2	6B	4.8	N/A	N/A	N/A	N/A
RAC875_c82406_177	Geromtel_3 & Tunsyr_2	6B	4.8	5814665	5814758	93.1	97.9
Tdurum_contig43538_1306	Geromtel_3 & Tunsyr_2	6B	4.8	5813023	5813123	100	100
Tdurum_contig43538_1582	Geromtel_3 & Tunsyr_2	6B	4.8	5812747	5812847	100	100
Tdurum_contig43538_1687	Geromtel_3 & Tunsyr_2	6B	4.8	5812642	5812742	100	99
Tdurum_contig43538_1812	Geromtel_3 & Tunsyr_2	6B	4.8	5812517	5812617	100	100
Tdurum_contig43538_648	Geromtel_3 & Tunsyr_2	6B	4.8	5814665	5814765	100	100
Tdurum_contig81191_342	Geromtel_3 & Tunsyr_2	6B	4.8	N/A	N/A	N/A	N/A
BobWhite_c20959_229	Geromtel_3 & Tunsyr_2	6B	6.1	N/A	N/A	N/A	N/A
Excalibur_c28854_1580	Geromtel_3 & Tunsyr_2	6B	6.1	N/A	N/A	N/A	N/A
Kukri_c21405_2131	Geromtel_3 & Tunsyr_2	6B	6.1	N/A	N/A	N/A	N/A
Kukri_c21405_679	Geromtel_3 & Tunsyr_2	6B	6.1	N/A	N/A	N/A	N/A
RAC875_c37871_249	Geromtel_3 & Tunsyr_2	6B	6.1	N/A	N/A	N/A	N/A
BS00011513_51	Geromtel_3 & Tunsyr_2	6B	7.2	N/A	N/A	N/A	N/A
BS00093063_51	Geromtel_3 & Tunsyr_2	6B	7.2	8254653	8254747	94.1	98.9
Excalibur_c31801_48	Geromtel_3 & Tunsyr_2	6B	7.2	9232277	9232367	92.9	98.9
Excalibur_c36398_69	Geromtel_3 & Tunsyr_2	6B	7.2	8413821	8413921	100	99
RAC875_rep_c74471_125	Geromtel_3 & Tunsyr_2	6B	7.2	8435306	8435501	100	98
RFL_Contig3495_572	Geromtel_3 & Tunsyr_2	6B	7.2	N/A	N/A	N/A	N/A
Tdurum_contig17504_244	Geromtel_3 & Tunsyr_2	6B	7.2	9388302	9388402	100	99
Tdurum_contig41996_1823	Geromtel_3 & Tunsyr_2	6B	7.2	N/A	N/A	N/A	N/A
Tdurum_contig49707_674	Geromtel_3 & Tunsyr_2	6B	7.2	N/A	N/A	N/A	N/A
wsnp_Ex_rep_c101133_86572194	Geromtel_3 & Tunsyr_2	6B	7.2	8437019	8437203	92	97.3
Ex_c66287_325	Geromtel_3 & Tunsyr_2	6B	8	9986925	9987025	100	97
Excalibur_c12316_465	Geromtel_3 & Tunsyr_2	6B	8	N/A	N/A	N/A	N/A
IACX9205	Geromtel_3 & Tunsyr_2	6B	8	9506064	9506264	100	100
IACX9397	Geromtel_3 & Tunsyr_2	6B	8	9506202	9506402	100	99.5
RAC875_c1305_120	Geromtel_3 & Tunsyr_2	6B	8	9797072	9797172	100	100
RAC875_c44002_166	Geromtel_3 & Tunsyr_2	6B	8	9986925	9987025	100	99
RAC875_c67463_300	Geromtel_3 & Tunsyr_2	6B	8	9987825	9987925	100	99
RAC875_c67463_324	Geromtel_3 & Tunsyr_2	6B	8	9987809	9987901	92.1	96.8
RAC875_rep_c77197_187	Geromtel_3 & Tunsyr_2	6B	8	9796740	9796840	100	100
TA004817-0140	Geromtel_3 & Tunsyr_2	6B	8	9506050	9506100	100	100
wsnp_Ku_c4446_8062906	Geromtel_3 & Tunsyr_2	6B	8	9796690	9796890	100	100
wsnp_RFL_Contig3512_3672726	Geromtel_3	6B	8	N/A	N/A	N/A	N/A
Ku_c4446_130	Geromtel_3 & Tunsyr_2	6B	8.2	9797255	9797551	100	99
BobWhite_c12846_389	Geromtel_3 & Tunsyr_2	6B	8.5	10019792	10019892	100	100
BobWhite_c47893_389	Geromtel_3 & Tunsyr_2	6B	10.3	N/A	N/A	N/A	N/A
Ku_c5002_1518	Geromtel_3 & Tunsyr_2	6B	10.3	N/A	N/A	N/A	N/A
Tdurum_contig11813_452	Geromtel_3	6B	10.9	N/A	N/A	N/A	N/A
Tdurum_contig32779_217	Geromtel_3 & Tunsyr_2	6B	11.9	N/A	N/A	N/A	N/A
Tdurum_contig53646_799	Geromtel_3	6B	12.2	11370471	11370571	100	98
Kukri_c3009_1416	Geromtel_3	6B	13.1	N/A	N/A	N/A	N/A
RFL_Contig4975_892	Geromtel_3	6B	13.1	N/A	N/A	N/A	N/A
Tdurum_contig42655_1727	Geromtel_3 & Tunsyr_2	6B	13.1	12470253	12470353	100	100
wsnp_CD453605B_Ta_2_1	Geromtel_3 & Tunsyr_2	6B	13.1	12461455	12461575	100	100
RFL_Contig5885_435	Geromtel_3 & Tunsyr_2	6B	13.3	12999406	13000058	100	99
CAP12_rep_c8479_206	Geromtel_3	6B	15.2	N/A	N/A	N/A	N/A
RAC875_c18689_1950	Geromtel_3	6B	15.2	15305559	15305659	100	100
Tdurum_contig64467_233	Geromtel_3 & Tunsyr_2	6B	15.2	15306151	15306341	100	100
wsnp_RFL_Contig2223_1603535	Geromtel_3 & Tunsyr_2	6B	15.2	15305559	15305659	100	98
BS00010443_51	Geromtel_3	6B	18.3	18454200	18454300	100	98
CAP7_c2260_110	Geromtel_3	6B	18.3	N/A	N/A	N/A	N/A
Ex_c2978_640	Geromtel_3	6B	18.3	19978713	19978813	100	98
TA004132-0670	Geromtel_3	6B	18.3	18581987	18582036	98	100
Excalibur_c19747_53	Geromtel_3	6B	20.2	18678218	18678315	97	100
Excalibur_c64989_556	Geromtel_3	6B	20.4	19983996	19984096	100	97
Excalibur_rep_c114123_366	Geromtel_3	6B	20.4	19983705	19983805	100	99
Kukri_c26113_236	Geromtel_3	6B	20.4	N/A	N/A	N/A	N/A
Kukri_c3664_1071	Geromtel_3	6B	20.4	19982391	19982491	100	100
Kukri_rep_c103034_636	Geromtel_3	6B	20.4	19980438	19980538	100	99
RAC875_c38592_187	Geromtel_3	6B	20.4	19983498	19983598	100	96
RAC875_c38592_229	Geromtel_3	6B	20.4	19983456	19983556	100	98
RAC875_rep_c105906_124	Geromtel_3	6B	20.4	19984203	19984303	100	97
BS00010403_51	Geromtel_3	6B	22.1	21736538	21736638	100	100
Tdurum_contig29162_378	Geromtel_3	6B	22.1	22056891	22056991	100	100
wsnp_Ex_c4728_8444212	Geromtel_3	6B	22.1	21736168	21736368	100	99.5
wsnp_Ex_c702_1382859	Geromtel_3	6B	22.1	21733535	21733735	100	99.5
BobWhite_c27217_229	Geromtel_3	N/A	N/A	14664714	14664814	100	98
BobWhite_c34318_375	Geromtel_3	N/A	N/A	19978536	19978636	100	99
BobWhite_c39821_195	Geromtel_3 & Tunsyr_2	N/A	N/A	5821656	5821746	90.1	100
BobWhite_c4712_551	Geromtel_3 & Tunsyr_2	N/A	N/A	N/A	N/A	N/A	N/A
BobWhite_c6527_222	Geromtel_3 & Tunsyr_2	N/A	N/A	N/A	N/A	N/A	N/A
BS00011165_51	Geromtel_3	N/A	N/A	11370749	11370849	100	99
BS00037003_51	Geromtel_3 & Tunsyr_2	N/A	N/A	N/A	N/A	N/A	N/A
BS00063086_51	Geromtel_3 & Tunsyr_2	N/A	N/A	N/A	N/A	N/A	N/A
BS00067576_51	Geromtel_3 & Tunsyr_2	N/A	N/A	N/A	N/A	N/A	N/A
BS00082893_51	Geromtel_3 & Tunsyr_2	N/A	N/A	N/A	N/A	N/A	N/A
BS00092845_51	Geromtel_3	N/A	N/A	N/A	N/A	N/A	N/A
BS00107306_51	Geromtel_3	N/A	N/A	23093453	23093553	100	97
CAP11_c267_210	Geromtel_3 & Tunsyr_2	N/A	N/A	N/A	N/A	N/A	N/A
CAP7_rep_c7543_346	Geromtel_3 & Tunsyr_2	N/A	N/A	N/A	N/A	N/A	N/A
Kukri_c17961_503	Geromtel_3	N/A	N/A	N/A	N/A	N/A	N/A
Kukri_c21405_1705	Geromtel_3 & Tunsyr_2	N/A	N/A	N/A	N/A	N/A	N/A
Kukri_c24795_267	Geromtel_3	N/A	N/A	19978605	19978705	100	99
Kukri_c42406_185	Geromtel_3 & Tunsyr_2	N/A	N/A	N/A	N/A	N/A	N/A
Kukri_rep_c103009_826	Geromtel_3	N/A	N/A	20504376	20504476	100	99
RAC875_c12259_1892	Geromtel_3	N/A	N/A	N/A	N/A	N/A	N/A
RAC875_c26035_1037	Geromtel_3	N/A	N/A	N/A	N/A	N/A	N/A
RAC875_c29816_75	Geromtel_3	N/A	N/A	19984752	19984852	100	97
RAC875_c31381_313	Geromtel_3 & Tunsyr_2	N/A	N/A	N/A	N/A	N/A	N/A
RAC875_c31381_820	Geromtel_3 & Tunsyr_2	N/A	N/A	8438520	8438703	100	99
RAC875_c31381_883	Geromtel_3 & Tunsyr_2	N/A	N/A	8438666	8439098	100	98
RAC875_c33407_350	Geromtel_3 & Tunsyr_2	N/A	N/A	9546765	9546865	100	99
RAC875_c44002_81	Geromtel_3 & Tunsyr_2	N/A	N/A	9987010	9987110	100	98
RAC875_c68978_126	Geromtel_3	N/A	N/A	N/A	N/A	N/A	N/A
RAC875_rep_c107847_311	Geromtel_3 & Tunsyr_2	N/A	N/A	N/A	N/A	N/A	N/A
RFL_Contig2424_2617	Geromtel_3 & Tunsyr_2	N/A	N/A	N/A	N/A	N/A	N/A
TA004720-0732	Geromtel_3 & Tunsyr_2	N/A	N/A	N/A	N/A	N/A	N/A
Tdurum_contig42655_703	Geromtel_3	N/A	N/A	12471567	12471667	100	98
Tdurum_contig52819_287	Geromtel_3 & Tunsyr_2	N/A	N/A	9546765	9546865	100	99
wsnp_Ex_c1143_2195442	Geromtel_3	N/A	N/A	9526141	9526594	100	99.5
Kukri_c42406_313	Tunsyr_2	N/A	N/A	N/A	N/A	N/A	N/A
