# Supplementary material for: Characterization and mapping of leaf rust resistance in four durum wheat cultivars
Source: PLoS One. 2018 May 10;13(5):e0197317. doi: 10.1371/journal.pone.0197317 (PMC5945016; doi:10.1371/journal.pone.0197317)
Supplement: S4 Table — (XLSX) [file pone.0197317.s004.xlsx]

## Sheet: S4 Table
S4 Table. List of annotated genes within the Lr_Amria and Lr_Byblos intervals.
Chr.	GENE ID	Annotations	Transcript Start	Transcript End
7B	TRIDC7BG060620	Mediator of RNA polymerase II transcription subunit 11	654605102	654608538
7B	TRIDC7BG060740	ureide permease 2	655901075	655908627
7B	TRIDC7BG060760	Translation initiation factor IF-2	655912431	655917260
7B	TRIDC7BG060780	Copper-transporting ATPase 1	656253932	656259764
7B	TRIDC7BG060800	F-box family protein	656462578	656464266
7B	TRIDC7BG060840	F-box family protein	657157651	657159435
7B	TRIDC7BG060850	F-box family protein	657164903	657165702
7B	TRIDC7BG060870	F-box family protein	657261409	657262826
7B	TRIDC7BG060880	F-box family protein	657326351	657327647
7B	TRIDC7BG060900	F-box family protein	657425719	657427943
7B	TRIDC7BG060940	F-box family protein	657649223	657650784
7B	TRIDC7BG060950	allantoate amidohydrolase	657787750	657791963
7B	TRIDC7BG060970	Protein UNUSUAL FLORAL ORGANS	657888708	657890169
7B	TRIDC7BG060980	Carbohydrate-binding X8 domain superfamily protein	657927785	657928286
7B	TRIDC7BG060990	Haloacid dehalogenase-like hydrolase domain-containing protein 3	658073470	658075948
7B	TRIDC7BG061130	Protein of unknown function (DUF295)	659058138	659058943
7B	TRIDC7BG061160	Receptor-like serine/threonine-protein kinase SD1-8	659220372	659221819
7B	TRIDC7BG061330	hydroxyproline-rich glycoprotein family protein	660541912	660545212
7B	TRIDC7BG061400	Fructose-1,6-bisphosphatase class 1	661002490	661004332
7B	TRIDC7BG061490	Protein kinase superfamily protein	662004143	662005653
7B	TRIDC7BG061500	receptor-like serine/threonine kinase 2	662010495	662012255
7B	TRIDC7BG061560	Peptidyl-prolyl cis-trans isomerase	662129065	662130036
7B	TRIDC7BG061610	receptor kinase 2	662892003	662896423
7B	TRIDC7BG061640	Protein RESTRICTED TEV MOVEMENT 2	662940787	662941792
7B	TRIDC7BG061660	RING/U-box superfamily protein	663169062	663172380
7B	TRIDC7BG061670	endonuclease V family protein	663178707	663182843
7B	TRIDC7BG061720	F-box family protein	663711436	663713068
7B	TRIDC7BG061740	Leucine-rich receptor-like protein kinase family protein	663943240	663946426
7B	TRIDC7BG061760	ubiquitin 12	664073386	664073527
7B	TRIDC7BG061770	Ubiquitin-60S ribosomal protein L40-1	664073759	664074221
7B	TRIDC7BG061780	Ubiquitin family protein	664090288	664090521
7B	TRIDC7BG061790	Ubiquitin-60S ribosomal protein L40-1	664090664	664091119
7B	TRIDC7BG061870	Protein kinase superfamily protein	664493717	664495881
7B	TRIDC7BG061910	Subtilisin-like protease	664848961	664851471
7B	TRIDC7BG062000	Eukaryotic aspartyl protease family protein	665394287	665395809
7B	TRIDC7BG062010	Eukaryotic aspartyl protease family protein	665521646	665523147
7B	TRIDC7BG062020	Eukaryotic aspartyl protease family protein	665918729	665919953
7B	TRIDC7BG062030	Eukaryotic aspartyl protease family protein	666155164	666156322
7B	TRIDC7BG062050	RING/FYVE/PHD zinc finger superfamily protein	666543934	666556150
7B	TRIDC7BG062060	Eukaryotic aspartyl protease family protein	666754132	666755957
7B	TRIDC7BG062080	V-type ATP synthase alpha chain	667080230	667086430
7B	TRIDC7BG062090	Core-2/I-branching beta-1,6-N-acetylglucosaminyltransferase family protein	667090487	667095242
7B	TRIDC7BG062120	Cryptochrome DASH	667261889	667265421
7B	TRIDC7BG062160	nodulin MtN21 /EamA-like transporter family protein	667620655	667623382
7B	TRIDC7BG062170	VACUOLAR SORTING RECEPTOR 6	667698454	667699547
7B	TRIDC7BG062200	TBC1 domain family member 5	667971416	667975820
7B	TRIDC7BG062350	Histone H2B.10	669068489	669069258
7B	TRIDC7BG062360	Polyprotein	669133815	669134357
7B	TRIDC7BG062370	Polyprotein	669136271	669137123
7B	TRIDC7BG062390	Syntaxin-132	669337743	669339729
7B	TRIDC7BG062410	Histone H2B.7	669476772	669477841
7B	TRIDC7BG062420	Histone H2B.7	669563163	669564016
7B	TRIDC7BG062450	Cell division control 48-E-like protein	669593056	669593781
7B	TRIDC7BG062480	Histone H2B.10	669780441	669781253
7B	TRIDC7BG062490	Histone H2B.4	669943776	669944614
7B	TRIDC7BG062560	Ycf68	670036859	670037263
7B	TRIDC7BG062590	RNAase	670041119	670041309
7B	TRIDC7BG062660	C2 calcium/lipid-binding plant phosphoribosyltransferase family protein	670639924	670643216
7B	TRIDC7BG062740	F-box and associated interaction domains-containing protein	671238008	671239500
7B	TRIDC7BG062770	Auxin efflux carrier component 7	671301944	671302808
7B	TRIDC7BG062830	Adenine nucleotide alpha hydrolases-like superfamily protein	671890868	671891607
7B	TRIDC7BG062990	Transmembrane protein 230	672754242	672757237
7B	TRIDC7BG063040	Protein of unknown function (DUF679)	672944302	672954048
7B	TRIDC7BG063050	Protein of unknown function (DUF679)	672957636	672958370
7B	TRIDC7BG063080	Disease resistance protein	673093649	673096302
7B	TRIDC7BG063120	Disease resistance protein RPM1, putative, expressed	673812143	673812388
7B	TRIDC7BG063130	Disease resistance protein	673812639	673815195
7B	TRIDC7BG063140	60S ribosomal protein L30	673937267	673939324
7B	TRIDC7BG063210	UDP-Glycosyltransferase superfamily protein	674122810	674124738
7B	TRIDC7BG063220	UDP-Glycosyltransferase superfamily protein	674141646	674145940
7B	TRIDC7BG063260	Disease resistance protein (CC-NBS-LRR class) family	674419225	674433300
7B	TRIDC7BG063270	SIGNAL PEPTIDE PEPTIDASE-LIKE 2	674475571	674480877
7B	TRIDC7BG063340	Ubiquitin carboxyl-terminal hydrolase 13	674644017	674648170
7B	TRIDC7BG063390	villin 4	675216409	675218950
7B	TRIDC7BG063410	RNA-directed DNA polymerase	675663617	675666256
7B	TRIDC7BG063460	MMS19 nucleotide excision repair protein homolog	676391408	676401822
7B	TRIDC7BG063530	squamosa promoter binding protein-like 14	677510454	677710254
7B	TRIDC7BG063540	Squamosa promoter-binding-like protein 10	677511301	677511968
7B	TRIDC7BG063700	FASCICLIN-like arabinogalactan protein 8	678881195	678881593
7B	TRIDC7BG063730	Eyes absent-like protein 4	678890380	678891298
7B	TRIDC7BG063740	4-coumarate:CoA ligase 2	678943321	678948633
7B	TRIDC7BG063900	Zinc finger protein CONSTANS-LIKE 5	679985310	679985665
7B	TRIDC7BG063940	MATE efflux family protein	680332160	680334138
7B	TRIDC7BG064050	Retrovirus-related Pol polyprotein from transposon TNT 1-94	680526366	680527544
7B	TRIDC7BG064170	Heat shock 70 kDa protein 17	681243183	681244013
7B	TRIDC7BG064180	Ubiquitin carboxyl-terminal hydrolase 19	681764470	682068043
7B	TRIDC7BG064200	Carbonic anhydrase	682241836	682242939
7B	TRIDC7BG064220	sulfate transporter 91	682462469	682486162
7B	TRIDC7BG064270	Protein transport protein Sec61 subunit gamma	683209950	683211713
7B	TRIDC7BG064290	B3 domain-containing protein	683221655	683224040
7B	TRIDC7BG064370	WD-40 repeat family protein / small nuclear ribonucleoprotein Prp4p-related	683758850	683761749
7B	TRIDC7BG064400	Protein kinase superfamily protein	684053087	684063082
7B	TRIDC7BG064430	40S ribosomal protein S25-2	684335323	684336504
7B	TRIDC7BG064440	GDSL esterase/lipase	684347779	684349226
7B	TRIDC7BG064450	GDSL esterase/lipase	684375995	684377321
7B	TRIDC7BG064460	GDSL esterase/lipase	684923406	684924862
7B	TRIDC7BG064490	Ubiquitin carboxyl-terminal hydrolase 13	685119757	685121124
7B	TRIDC7BG064520	sequence-specific DNA binding transcription factors	685203525	685204554
7B	TRIDC7BG064580	Speckle-type POZ protein-like protein A	685521278	685521496
7B	TRIDC7BG064620	Two-component response regulator ARR12	685853255	685854200
7B	TRIDC7BG064630	40S ribosomal protein S27	685954951	685957034
7B	TRIDC7BG064850	GDP-L-fucose synthase 1	686664094	686665078
7B	TRIDC7BG064990	HXXXD-type acyl-transferase family protein	687234857	687236178
7B	TRIDC7BG065020	heptahelical transmembrane protein2	687474188	687475946
7B	TRIDC7BG065080	Uncharacterised conserved protein UCP015417, vWA	687633679	687638129
7B	TRIDC7BG065130	Beta-catenin-like protein 1	687901288	687905509
7B	TRIDC7BG065140	Protein of unknown function (DUF177)	687906917	687908857
7B	TRIDC7BG065160	PATATIN-like protein 4	687954476	687956473
7B	TRIDC7BG065170	Protein phosphatase 2C family protein	687961774	687966503
7B	TRIDC7BG065180	Protein FAR1-RELATED SEQUENCE 3	687971455	687973631
7B	TRIDC7BG065210	Red chlorophyll catabolite reductase	688015130	688016414
7B	TRIDC7BG065230	C2H2 type zf-met: zinc-finger protein	688045869	688050907
7B	TRIDC7BG065240	C2H2 type zf-met: zinc-finger protein	688054343	688056494
7B	TRIDC7BG065310	dihydroflavonol 4-reductase	688306500	688308300
7B	TRIDC7BG065370	Ubiquitin-binding WIYLD domain protein	688759500	688762731
7B	TRIDC7BG065410	Chaperone protein DnaJ	689568074	689568345
7B	TRIDC7BG065430	Chaperone protein DnaJ	689629794	689630286
7B	TRIDC7BG065460	related to ubiquitin 1	689731208	689731686
7B	TRIDC7BG065740	BAH domain ;TFIIS helical bundle-like domain	691536079	691743838
7B	TRIDC7BG065780	DNA-3-methyladenine glycosylase 1	691935927	691939028
7B	TRIDC7BG065850	FAR1-related sequence 5	692659315	692659756
7B	TRIDC7BG065940	Nodulin-like / Major Facilitator Superfamily protein	693635001	693636818
7B	TRIDC7BG066040	aldehyde oxidase 1	694439579	694455133
7B	TRIDC7BG066060	Core-2/I-branching beta-1,6-N-acetylglucosaminyltransferase family protein	694881308	694883713
7B	TRIDC7BG066120	WRKY transcription factor 28	695034569	695035690
7B	TRIDC7BG066170	RNA-binding family protein	695219825	695222156
7B	TRIDC7BG066330	aldehyde oxidase 1	695642630	695657080
7B	TRIDC7BG066510	WRKY transcription factor 28	696242845	696243400
7B	TRIDC7BG066570	AAR2 protein family	696781395	696783755
7B	TRIDC7BG066690	Lysosomal Pro-X carboxypeptidase	697237179	697239443
7B	TRIDC7BG066760	Lysosomal Pro-X carboxypeptidase	697703746	697704029
7B	TRIDC7BG066770	Lysosomal Pro-X carboxypeptidase	697705558	697706341
7B	TRIDC7BG066780	Lysosomal Pro-X carboxypeptidase	697914728	697915993
7B	TRIDC7BG066790	Lysosomal Pro-X carboxypeptidase	697917452	697918191
7B	TRIDC7BG066810	Lysosomal Pro-X carboxypeptidase	697933607	697938485
7B	TRIDC7BG066840	Lysosomal Pro-X carboxypeptidase	697959832	698064881
7B	TRIDC7BG066850	Two-component response regulator ARR12	698080989	698083280
7B	TRIDC7BG066860	Two-component response regulator ARR12	698141786	698143029
7B	TRIDC7BG066870	Homeobox protein knotted-1-like 3	698240880	698241422
7B	TRIDC7BG066930	homogentisate phytyltransferase 1	698937259	698940532
7B	TRIDC7BG066960	BTB/POZ domain-containing protein	699094804	699096124
7B	TRIDC7BG066970	Two-component response regulator ARR12	699108838	699110287
7B	TRIDC7BG066980	Two-component response regulator ARR12	699215311	699217073
7B	TRIDC7BG067050	Transposon protein, putative, Mutator sub-class	699388740	699389969
7B	TRIDC7BG067070	BTB-POZ and MATH domain 2	700126069	700127465
7B	TRIDC7BG067080	BTB/POZ domain-containing protein	700164190	700165581
7B	TRIDC7BG067090	BTB-POZ and MATH domain 2	700198131	700199524
7B	TRIDC7BG067220	Homeobox protein knotted-1-like 11	700802981	700806159
7B	TRIDC7BG067270	Disease resistance protein	701082338	701092766
7B	TRIDC7BG067310	receptor-like protein kinase 4	701139800	701141958
7B	TRIDC7BG067440	Immunoglobulin E-set superfamily protein	701888442	701889882
7B	TRIDC7BG067450	receptor kinase 1	701894757	701896494
7B	TRIDC7BG067480	Protein FAR1-RELATED SEQUENCE 5	701999946	702001775
7B	TRIDC7BG067490	receptor-like protein kinase 2	702016523	702019953
7B	TRIDC7BG067550	Demethylmenaquinone methyltransferase	702061770	702064369
7B	TRIDC7BG067720	Rust resistance protein Rp1-dp8-like	703331025	703334934
7B	TRIDC7BG067770	Disease resistance protein	703411549	703413022
7B	TRIDC7BG067790	receptor kinase 2	704097357	704102131
7B	TRIDC7BG067860	TRF-like 8	704290301	704292243
7B	TRIDC7BG067940	Cytochrome P450 superfamily protein	704637083	704638694
7B	TRIDC7BG067990	Nodulin-like / Major Facilitator Superfamily protein	704751335	704753417
7B	TRIDC7BG068020	Demethylmenaquinone methyltransferase	704897653	704900624
7B	TRIDC7BG068090	hAT transposon superfamily	705105430	705107071
7B	TRIDC7BG068150	UDP-Glycosyltransferase superfamily protein	705369093	705371434
7B	TRIDC7BG068170	ATP-dependent zinc metalloprotease FtsH	705431890	705434116
7B	TRIDC7BG068220	receptor kinase 3	705642992	705652756
7B	TRIDC7BG068230	UDP-Glycosyltransferase superfamily protein	705689321	705690838
7B	TRIDC7BG068250	Myb-like DNA-binding domain containing protein, expressed	705849265	705850205
7B	TRIDC7BG068320	MYB transcription factor-like	705889197	705890442
7B	TRIDC7BG068420	Puroindoline-B	706087216	706087995
7B	TRIDC7BG068430	40S ribosomal protein S18	706239446	706239679
7B	TRIDC7BG068440	Photosystem II CP43 reaction center protein	706270230	706271353
7B	TRIDC7BG068450	Transcription initiation factor TFIID subunit 1	706538102	706555366
7B	TRIDC7BG068470	Transcription initiation factor TFIID subunit 1	706627518	706633784
7B	TRIDC7BG068500	PLANT CADMIUM RESISTANCE 11	706667749	706668655
7B	TRIDC7BG068640	ROTUNDIFOLIA like 17	707279741	707280601
7B	TRIDC7BG068670	Facilitated glucose transporter protein 1	707383366	707383683
7B	TRIDC7BG068710	Endoplasmic reticulum lectin 1	707689080	707692102
7B	TRIDC7BG068720	Transmembrane amino acid transporter family protein	707699854	707700645
7B	TRIDC7BG068790	purple acid phosphatase 26	707849408	707853491
7B	TRIDC7BG068800	Cytochrome P450 superfamily protein	707914610	707916278
7B	TRIDC7BG068820	Zinc finger (C3HC4-type RING finger) family protein	707939211	707942228
7B	TRIDC7BG068840	sucrose phosphate synthase 1F	707992949	708000455
7B	TRIDC7BG068860	heptahelical transmembrane protein1	708034618	708036877
7B	TRIDC7BG068890	Formamidopyrimidine-DNA glycosylase	708304187	708307133
7B	TRIDC7BG068920	NF-X1-type zinc finger protein NFXL1	708523228	708526539
7B	TRIDC7BG068970	30S ribosomal protein S5	708907307	708910935
7B	TRIDC7BG069000	Actin-related protein 2/3 complex subunit 3	709044072	709047239
7B	TRIDC7BG069020	Charged multivesicular body protein 1	709229377	709233380
7B	TRIDC7BG069160	TNF receptor-associated factor 5	709945449	709947819
7B	TRIDC7BG069170	TNF receptor-associated factor 5	710049157	710051815
7B	TRIDC7BG069260	Proteasome subunit beta type-3	710526126	710529275
7B	TRIDC7BG069270	Argonaute family protein	710575239	710577740
7B	TRIDC7BG069290	Phox (PX) domain-containing protein	710697940	710703577
7B	TRIDC7BG069300	Ubiquitin system component Cue protein	710710483	710712875
7B	TRIDC7BG069320	Ubiquitin system component Cue protein	710727502	710729294
7B	TRIDC7BG069330	Cytochrome P450 superfamily protein	710729685	710731398
7B	TRIDC7BG069340	Cytochrome b6-f complex subunit 8	711063462	711064685
7B	TRIDC7BG069380	Cytochrome P450 superfamily protein	711177376	711178905
7B	TRIDC7BG069390	Ubiquitin system component Cue protein	711257026	711259494
7B	TRIDC7BG069420	MAK16 protein-related	711301723	711303157
7B	TRIDC7BG069440	Cytochrome P450 superfamily protein	711442303	711442958
7B	TRIDC7BG069470	Cytochrome P450 superfamily protein	711588099	711589911
7B	TRIDC7BG069490	Elongator complex protein 4	711973815	711977334
7B	TRIDC7BG069570	MuDR family transposase	712816693	712818821
7B	TRIDC7BG069640	receptor-like kinase	713141407	713141740
7B	TRIDC7BG069660	Phosphoribosylamine--glycine ligase	713241531	713245706
7B	TRIDC7BG069710	Disease resistance protein	713548529	713553498
7B	TRIDC7BG069730	germin-like protein 6	713601339	713601814
7B	TRIDC7BG069820	Protein phosphatase 2C family protein	714331080	714337583
7B	TRIDC7BG069920	RING/U-box superfamily protein	715582507	715584937
7B	TRIDC7BG069960	Zinc finger CCCH domain-containing protein 7	715905507	715910442
7B	TRIDC7BG069980	Glutathione S-transferase family protein	715980367	715981173
7B	TRIDC7BG069990	Glutathione S-transferase family protein	716035116	716036324
7B	TRIDC7BG070020	myb domain protein 77	716125589	716126482
7B	TRIDC7BG070030	myb domain protein 77	716145457	716146365
7B	TRIDC7BG070040	myb domain protein 77	716169200	716169961
7B	TRIDC7BG070050	Disease resistance-responsive (dirigent-like protein) family protein	716175206	716176034
7B	TRIDC7BG070080	Plant protein of unknown function (DUF247)	716518726	716520632
7B	TRIDC7BG070090	Plant protein of unknown function (DUF247)	716529390	716531224
7B	TRIDC7BG070130	Eukaryotic aspartyl protease family protein	716664497	716666216
7B	TRIDC7BG070140	1-aminocyclopropane-1-carboxylate oxidase 1	716697932	716698729
7B	TRIDC7BG070170	40S ribosomal protein S21	716745461	716746309
7B	TRIDC7BG070190	FAR1-related sequence 5	716771812	716799547
7B	TRIDC7BG070200	FAR1-related sequence 5	716772897	716773902
7B	TRIDC7BG070210	Protein of unknown function (DUF668)	716806068	716810970
7B	TRIDC7BG070220	receptor kinase 2	716865395	716868791
7B	TRIDC7BG070240	Chaperone protein DnaJ 1	716879032	716879451
7B	TRIDC7BG070250	Chaperone protein DnaJ 1	716937581	716938637
7B	TRIDC7BG070260	Chaperone protein DnaJ	716940620	716941389
7B	TRIDC7BG070280	Pathogenesis-related thaumatin superfamily protein	717006437	717010040
7B	TRIDC7BG070290	Protein kinase superfamily protein	717045901	717047287
7B	TRIDC7BG070320	Pathogenesis-related thaumatin superfamily protein	717136483	717142668
7B	TRIDC7BG070340	receptor kinase 1	717218613	717224418
7B	TRIDC7BG070370	Tubby-like F-box protein	717229892	717241490
7B	TRIDC7BG070380	Plant protein of unknown function (DUF247)	717244211	717250905
7B	TRIDC7BG070410	Basic-leucine zipper (bZIP) transcription factor family protein	717344746	717348230
7B	TRIDC7BG070480	D-alanine--poly(phosphoribitol) ligase subunit 1	717717224	717725590
7B	TRIDC7BG070510	3-ketoacyl-CoA synthase 5	717806290	717807867
7B	TRIDC7BG070560	Cathepsin B-like cysteine proteinase 1	718055021	718056293
7B	TRIDC7BG070580	U-box domain-containing protein	718127879	718129188
7B	TRIDC7BG070620	Polyadenylate-binding protein-interacting protein 8	718619148	718622691
7B	TRIDC7BG070640	Signal peptidase I	718658733	718661985
7B	TRIDC7BG070670	dual specificity protein phosphatase family protein	718753170	718758640
7B	TRIDC7BG070680	HXXXD-type acyl-transferase family protein	718787949	718789336
7B	TRIDC7BG070720	Leucine-rich receptor-like protein kinase family protein	719077073	719080785
7B	TRIDC7BG070740	Bidirectional sugar transporter N3	719112266	719114715
7B	TRIDC7BG070750	Cytochrome P450 superfamily protein	719133980	719136052
7B	TRIDC7BG070780	U3 small nucleolar RNA-associated protein 15 homolog	719235985	719237601
7B	TRIDC7BG070800	Disease resistance protein	719244313	719247127
7B	TRIDC7BG070810	Pm3-like disease resistance protein	719480465	719485236
7B	TRIDC7BG070880	RING/U-box superfamily protein	719752893	719755407
7B	TRIDC7BG070890	PLANT CADMIUM RESISTANCE 11	720194642	720195856
7B	TRIDC7BG071000	Disease resistance protein RPM1	720494316	720495582
7B	TRIDC7BG071040	RING/U-box superfamily protein	720563184	720566414
7B	TRIDC7BG071090	GDSL esterase/lipase	720792498	720792792
7B	TRIDC7BG071100	GDSL esterase/lipase	720793257	720793782
7B	TRIDC7BG071110	GDSL esterase/lipase	720829458	720830523
7B	TRIDC7BG071140	GDSL esterase/lipase	720958672	720959183
7B	TRIDC7BG071150	GDSL esterase/lipase	720959382	720960608
7B	TRIDC7BG071240	Protein MEMO1	721305085	721311889
7B	TRIDC7BG071270	HAT family dimerisation domain containing protein	721610264	721611093
7B	TRIDC7BG071290	Cytokinin dehydrogenase 11	721728722	721729259
7B	TRIDC7BG071310	Premnaspirodiene oxygenase	721951244	721951923
7B	TRIDC7BG071370	HXXXD-type acyl-transferase family protein	722024091	722027709
7B	TRIDC7BG071430	12-oxophytodienoate reductase 2	722070089	722070858
7B	TRIDC7BG071450	12-oxophytodienoate reductase 1	722154899	722155304
7B	TRIDC7BG071460	Protein phosphatase 2C family protein	722253230	722257526
7B	TRIDC7BG071500	MATE efflux family protein	722283002	722284168
7B	TRIDC7BG071560	O-methyltransferase family protein	722435716	722437149
7B	TRIDC7BG071580	O-methyltransferase family protein	722482700	722484381
7B	TRIDC7BG071590	Glyoxylate/hydroxypyruvate reductase B	722549597	722550613
7B	TRIDC7BG071600	3-beta hydroxysteroid dehydrogenase/isomerase family protein	722557630	722566647
7B	TRIDC7BG071620	Pleckstrin homology (PH) domain-containing protein / lipid-binding START domain-containing protein	722614266	722623230
7B	TRIDC7BG071660	Chalcone synthase 2	722954200	722956436
7B	TRIDC7BG071730	polyamine oxidase 1	723937864	723942017
7B	TRIDC7BG071770	Mediator of RNA polymerase II transcription subunit 15a	724407558	724418698
7B	TRIDC7BG071790	receptor kinase 2	724446170	724473553
7B	TRIDC7BG071840	Cysteine-rich receptor-like protein kinase 2	724483820	724487123
7B	TRIDC7BG071860	receptor kinase 2	724552865	724811783
7B	TRIDC7BG071870	receptor kinase 2	724601163	724606822
7B	TRIDC7BG071930	Heavy metal transport/detoxification superfamily protein	724881328	724882860
7B	TRIDC7BG071950	receptor kinase 2	724931120	724934657
7B	TRIDC7BG071990	Cysteine-rich receptor-like protein kinase 26	725351576	725352616
7B	TRIDC7BG072000	receptor kinase 2	725353316	725356224
7B	TRIDC7BG072010	Coatomer, beta' subunit	725580931	725585195
7B	TRIDC7BG072080	DDB1- and CUL4-associated factor 8	725824693	725826885
7B	TRIDC7BG072100	Protein of unknown function (DUF616)	725834105	725838948
7B	TRIDC7BG072150	Basic-leucine zipper (bZIP) transcription factor family protein	725947580	725949691
7B	TRIDC7BG072180	zinc finger protein 2	726149702	726150064
7B	TRIDC7BG072210	Protein of unknown function (DUF594)	726736489	726736802
7B	TRIDC7BG072230	receptor kinase 3	727011291	727012684
7B	TRIDC7BG072270	Transcription factor bHLH93	727600782	727601523
7B	TRIDC7BG072290	Monothiol glutaredoxin-S5	727864750	727865304
7B	TRIDC7BG072360	Inactive poly [ADP-ribose] polymerase RCD1	729639518	729642324
7B	TRIDC7BG072380	Protein kinase superfamily protein	729677640	729679522
7B	TRIDC7BG072390	Protein kinase superfamily protein	729699741	729701368
7B	TRIDC7BG072400	Protein kinase superfamily protein	729714541	729716954
7B	TRIDC7BG072420	F-box family protein	729890081	729891697
7B	TRIDC7BG072440	Cytochrome P450 superfamily protein	730011587	730013215
7B	TRIDC7BG072540	receptor-like protein kinase 4	730597239	730597745
7B	TRIDC7BG072550	Helicase SWR1	730632540	730646232
7B	TRIDC7BG072580	Phospholipase D A	730801581	730805577
7B	TRIDC7BG072630	Rhodanese-like domain-containing protein 17	731010745	731011657
7B	TRIDC7BG072680	12S seed storage globulin 1	731293473	731295689
7B	TRIDC7BG072690	26S protease regulatory subunit 8	731467389	731470692
7B	TRIDC7BG072710	expansin-like A2	731528180	731529101
7B	TRIDC7BG072730	expansin-like A2	731532862	731534014
7B	TRIDC7BG072750	NADH dehydrogenase [ubiquinone] 1 beta subcomplex subunit 2	731604824	731606695
7B	TRIDC7BG072840	Arabidopsis protein of unknown function (DUF241)	732213910	732214815
7B	TRIDC7BG072900	Cytochrome P450 superfamily protein	732899208	732899970
7B	TRIDC7BG072920	NADH-ubiquinone oxidoreductase chain 6	732989492	732990107
7B	TRIDC7BG073000	F-box/LRR-repeat protein 14	733345287	733346745
7B	TRIDC7BG073050	ATP-dependent zinc metalloprotease FtsH 3	733680996	733682246
7B	TRIDC7BG073080	Chitinase family protein	733925095	733926229
7B	TRIDC7BG073100	1,4-alpha-glucan branching enzyme GlgB	734107343	734113024
7B	TRIDC7BG073110	NAC domain containing protein 36	734193499	734194405
7B	TRIDC7BG073180	Insulinase (Peptidase family M16) family protein	735287561	735291168
7B	TRIDC7BG073200	U-box domain-containing protein 15	735317619	735319851
7B	TRIDC7BG073240	catalase 2	735490813	735494971
7B	TRIDC7BG073250	Polyphenol oxidase A1, chloroplastic	735495173	735495348
7B	TRIDC7BG073260	receptor-like protein kinase 4	735509470	735512115
7B	TRIDC7BG073370	Protein of unknown function (DUF707)	736238762	736240819
7B	TRIDC7BG073380	Ser/Thr-rich protein T10 in DGCR region	736243681	736245702
7B	TRIDC7BG073410	hydroxyproline-rich glycoprotein family protein	736330510	736332097
7B	TRIDC7BG073480	Core-2/I-branching beta-1,6-N-acetylglucosaminyltransferase family protein	736597878	736601043
7B	TRIDC7BG073500	Flavin-containing monooxygenase family protein	736759081	736762611
7B	TRIDC7BG073570	ATP synthase subunit b, chloroplastic	737076136	737076827
7B	TRIDC7BG073580	high mobility group B2	737230282	737232316
7B	TRIDC7BG073600	Retrotransposon protein, putative, unclassified	737374931	737375163
7B	TRIDC7BG073610	Taxadiene synthase	737379436	737386048
7B	TRIDC7BG073700	Chromodomain-helicase-DNA-binding protein 3	737790540	737800834
7B	TRIDC7BG073750	Argonaute family protein	738865591	738871601
7B	TRIDC7BG073780	PHYTOENE SYNTHASE	739009845	739010351
7B	TRIDC7BG073840	Chloroplastic group IIA intron splicing facilitator CRS1, chloroplastic	739052132	739055990
7B	TRIDC7BG073850	Chloroplastic group IIA intron splicing facilitator CRS1, chloroplastic	739122938	739123692
7B	TRIDC7BG073860	Glucan endo-1,3-beta-glucosidase GI	740733614	740736054
7B	TRIDC7BG073900	NAC domain containing protein 35	740994353	741264224
7B	TRIDC7BG074000	Coatomer, beta' subunit	743271069	743276948
7B	TRIDC7BG074030	callose synthase 1	743298620	743312818
7B	TRIDC7BG074040	cellulose-synthase like D2	743320599	743324704
7B	TRIDC7BG074080	BURP domain-containing protein	743566251	743567099
7B	TRIDC7BG074100	F-box/RNI-like superfamily protein	743634498	743636800
7B	TRIDC7BG074110	Ribosomal protein-like	743807915	743808101
7B	TRIDC7BG074150	terpene synthase 04	743941206	743947781
7B	TRIDC7BG074160	Aquaporin-like superfamily protein	744031221	744032127
7B	TRIDC7BG074180	Kinesin-like	744080038	744082880
7B	TRIDC7BG074190	NB-ARC domain-containing disease resistance protein	744398386	744399334
7B	TRIDC7BG074200	Disease resistance protein	744452139	744455502
7B	TRIDC7BG074210	Disease resistance protein	744513111	744516416
7B	TRIDC7BG074230	L-type lectin-domain containing receptor kinase V.7	744533703	744534354
7B	TRIDC7BG074240	Disease resistance protein	744544990	744550043
7B	TRIDC7BG074300	Myb-like protein G	744872726	744876163
7B	TRIDC7BG074330	Jasmonate-induced protein, putative, expressed	744969501	744971017
7B	TRIDC7BG074350	MATE efflux family protein	745139319	745141646
7B	TRIDC7BG074360	Disease resistance protein	745148312	745156110
7B	TRIDC7BG074370	Disease resistance protein (CC-NBS-LRR class) family	745158888	745169724
7B	TRIDC7BG074430	Disease resistance protein	745259476	745262746
7B	TRIDC7BG074440	Disease resistance protein	745314114	745317788
7B	TRIDC7BG074490	Disease resistance protein	745445453	745451860
7B	TRIDC7BG074530	Disease resistance protein	745480131	745482418
7B	TRIDC7BG074540	NBS-LRR disease resistance protein homologue	745484333	745485773
7B	TRIDC7BG074630	Disease resistance protein	745741294	745741836
7B	TRIDC7BG074670	Disease resistance protein RPP13	745794653	745795737
7B	TRIDC7BG074680	Disease resistance protein	745796029	745798309
7B	TRIDC7BG074690	Disease resistance protein	745824333	745830873
7B	TRIDC7BG074710	Laccase-15	745853229	745863719
7B	TRIDC7BG074740	Disease resistance protein	745890608	745894635
7B	TRIDC7BG074770	Disease resistance protein	745924161	745931167
7B	TRIDC7BG074780	Albumin-2 protein	746015486	746019373
7B	TRIDC7BG074790	Cytochrome c oxidase subunit 1	746159859	746160772
7B	TRIDC7BG074830	Sec-independent protein translocase protein TatC	746207672	746208487
7B	TRIDC7BG074840	50S ribosomal protein L16	746209877	746213300
7B	TRIDC7BG074850	ATP synthase subunit a	746217883	746218851
7B	TRIDC7BG074890	Cytochrome b559 subunit alpha	746236904	746237187
7B	TRIDC7BG074930	Cytochrome c oxidase subunit 1	746287929	746288470
7B	TRIDC7BG074950	Cell wall-associated hydrolase	746302391	746302912
7B	TRIDC7BG074970	hypothetical protein chrM:11918-12241 FORWARD	746304652	746304968
7B	TRIDC7BG075000	NADH-quinone oxidoreductase chain 13	746348489	746350517
7B	TRIDC7BG075010	Heme exporter protein C	746370108	746370830
7B	TRIDC7BG075060	ABC transporter family protein	746422580	746427757
7B	TRIDC7BG075070	RNA-binding protein 3	746582222	746585743
7B	TRIDC7BG075090	Acyl-CoA N-acyltransferase with RING/FYVE/PHD-type zinc finger domain	746588452	746593751
7B	TRIDC7BG075110	RNA-binding protein Nova-1	746661154	746663974
7B	TRIDC7BG075160	Phosphatidylinositol-4-phosphate 5-kinase family protein	746689945	746695793
7B	TRIDC7BG075210	RNA-binding protein Nova-2	746757368	746761945
7B	TRIDC7BG075290	SIGNAL PEPTIDE PEPTIDASE-LIKE 2	747104543	747108226
7B	TRIDC7BG075310	Disease resistance protein RGA2	747111472	747114475
7B	TRIDC7BG075330	Disease resistance protein	747134684	747136185
7B	TRIDC7BG075410	Retrotransposon protein, putative, Ty1-copia subclass	747188139	747189110
7B	TRIDC7BG075480	Coatomer, beta' subunit	747427931	747429404
7B	TRIDC7BG075490	Leucine-rich repeat receptor-like protein kinase family protein	747453439	747455263
7B	TRIDC7BG075590	Disease resistance protein	747856251	747864170
7B	TRIDC7BG075650	Disease resistance protein	748314850	748316424
7B	TRIDC7BG075660	Transposon protein, putative, CACTA, En/Spm sub-class, expressed	748375269	748379564
7B	TRIDC7BG075690	DNA-binding protein RHL1	748456740	748461973
7B	TRIDC7BG075700	Transmembrane protein 53	748480566	748483707
7B	TRIDC7BG075710	Cathepsin B-like cysteine proteinase 1	748552600	748592251
7B	TRIDC7BG075790	polyubiquitin 3	748826412	748833936
7B	TRIDC7BG075840	Leucine-rich repeat receptor-like protein kinase family protein	749164899	749167837
7B	TRIDC7BG075850	Leucine-rich repeat receptor-like protein kinase family protein	749169663	749172367
7B	TRIDC7BG075900	Disease resistance protein RGA2	749635850	749637431
7B	TRIDC7BG075910	Leucine-rich repeat receptor-like protein kinase family protein	749642574	749645614
7B	TRIDC7BG075920	tRNA dimethylallyltransferase 9	749657330	749659243
7B	TRIDC7BG075940	Peptidoglycan-binding LysM domain-containing protein	749673983	749675897
7B	TRIDC7BG076140	Delta(24)-sterol reductase	750363084	750364287
7B	TRIDC7BG076160	Gibberellin-regulated family protein	750367937	750369621
7B	TRIDC7BG076250	Group2 late embryogenesis abundant protein	750614280	750614913
7B	TRIDC7BG076270	Retrotransposon protein, putative, unclassified	750635858	750637402
7B	TRIDC7BG076510	28 kDa ribonucleoprotein, chloroplastic	751496845	751497792
7B	TRIDC7BG076560	Coiled-coil domain-containing protein 12	751602255	751604681
7B	TRIDC7BG076600	Lecithin-cholesterol acyltransferase-like 1	752078921	752080017
7B	TRIDC7BG076650	Disease resistance protein RPM1	752500577	752508752
7B	TRIDC7BG076670	receptor kinase 1	752633811	752637144
7B	TRIDC7BG076680	Coatomer, beta' subunit	752639606	752647460
7B	TRIDC7BG076690	Coatomer, beta' subunit	752647587	752651473
7B	TRIDC7BG076700	Mitochondrial phosphate carrier protein 2, mitochondrial	752756366	752756989
7B	TRIDC7BG076790	Cytochrome P450 superfamily protein	753180088	753181898
7B	TRIDC7BG076840	Clathrin light chain protein	753303616	753303933
7B	TRIDC7BG076870	Disease resistance protein RPM1	753651377	753654195
7B	TRIDC7BG076920	receptor kinase 2	753799688	753801650
