# Supplementary material for: Characterization and mapping of leaf rust resistance in four durum wheat cultivars
Source: PLoS One. 2018 May 10;13(5):e0197317. doi: 10.1371/journal.pone.0197317 (PMC5945016; doi:10.1371/journal.pone.0197317)
Supplement: S5 Table — (XLSX) [file pone.0197317.s005.xlsx]

## Sheet: Sheet5
S5 Table. List of annotated genes within the Lr_Geromtel and Lr_Tunsyr intervals.
Chr.	Gene ID	Annotations	Transcript Start	Transcript End
6B	TRIDC6BG000540	Leucine-rich repeat protein kinase family protein	5480444	5486674
6B	TRIDC6BG000550	protein kinase family protein	5505312	5512621
6B	TRIDC6BG000590	Disease resistance protein RPM1	5580162	5585839
6B	TRIDC6BG000620	Protein disulfide isomerase-like 1-4	5606885	5607627
6B	TRIDC6BG000650	Protein disulfide isomerase-like 1-4	5618843	5619745
6B	TRIDC6BG000670	Enhancer of polycomb-like protein	5811568	5815257
6B	TRIDC6BG000690	RING/U-box superfamily protein	5817508	5818386
6B	TRIDC6BG000710	Protein FAR1-RELATED SEQUENCE 5	5840403	5841469
6B	TRIDC6BG000760	Peptidase_C48	6340478	6341917
6B	TRIDC6BG000770	UB-like protease 1A	6341988	6343747
6B	TRIDC6BG000780	plastidial pyruvate kinase 3	6348015	6351933
6B	TRIDC6BG000820	CLIP-associating protein 1-A	6883365	6885696
6B	TRIDC6BG000870	GPN-loop GTPase 1	7306222	7306596
6B	TRIDC6BG000890	Ypt/Rab-GAP domain of gyp1p superfamily protein	7308442	7311333
6B	TRIDC6BG000980	Protein of unknown function (DUF594)	7486246	7488315
6B	TRIDC6BG000990	F-box family protein	7562273	7564289
6B	TRIDC6BG001010	Ankyrin repeat family protein	7578628	7584859
6B	TRIDC6BG001030	Protein of unknown function (DUF594)	7586644	7589419
6B	TRIDC6BG001040	PATATIN-like protein 5	7595058	7597277
6B	TRIDC6BG001180	T-complex protein 1 subunit theta	8055377	8065684
6B	TRIDC6BG001190	GDSL esterase/lipase	8089351	8091305
6B	TRIDC6BG001200	Orf146 protein	8091357	8091533
6B	TRIDC6BG001210	Red chlorophyll catabolite reductase	8095686	8096523
6B	TRIDC6BG001230	sulfurtransferase 18	8193163	8193931
6B	TRIDC6BG001240	sulfurtransferase protein 16	8196959	8198035
6B	TRIDC6BG001250	sulfurtransferase protein 16	8202694	8204220
6B	TRIDC6BG001260	sulfurtransferase 18	8211466	8212309
6B	TRIDC6BG001270	O-methyltransferase 1	8253005	8254803
6B	TRIDC6BG001290	Nicotiana lesion-inducing like protein	8300606	8304529
6B	TRIDC6BG001350	60 kDa chaperonin 2	8434214	8439709
6B	TRIDC6BG001510	Disease resistance protein RPP13	9502953	9503634
6B	TRIDC6BG001520	DNA-directed RNA polymerase family protein	9515849	9521002
6B	TRIDC6BG001530	DNA-directed RNA polymerase family protein	9521531	9527299
6B	TRIDC6BG001570	F-box domain containing protein, expressed	9548903	9552648
6B	TRIDC6BG001710	nodulin MtN21 /EamA-like transporter family protein	9884432	9892036
6B	TRIDC6BG001770	nodulin MtN21 /EamA-like transporter family protein	10110443	10111766
6B	TRIDC6BG001790	F-box domain containing protein	10156499	10158365
6B	TRIDC6BG001820	General transcription factor 2-related zinc finger protein	10313807	10315288
6B	TRIDC6BG001900	Protein of unknown function (DUF594)	10901891	10902286
6B	TRIDC6BG001990	Cytochrome P450 superfamily protein	11368582	11370785
6B	TRIDC6BG002010	Cytochrome P450 superfamily protein	11399579	11402254
6B	TRIDC6BG002030	Leucine-rich repeat receptor-like protein kinase family protein	11417245	11419102
6B	TRIDC6BG002050	FAR1-related sequence 11	11700443	11701923
6B	TRIDC6BG002100	31 kDa ribonucleoprotein, chloroplastic	12221404	12223361
6B	TRIDC6BG002130	Leucine-rich receptor-like protein kinase family protein	12420549	12423881
6B	TRIDC6BG002140	Leucine-rich repeat receptor-like protein kinase family protein	12451351	12454038
6B	TRIDC6BG002150	GTPase	12458651	12462135
6B	TRIDC6BG002160	Ubiquitin-like superfamily protein	12464876	12472733
6B	TRIDC6BG002170	60S ribosomal protein L28-1	12481305	12481751
6B	TRIDC6BG002180	Pentatricopeptide repeat-containing protein	12708974	12711608
6B	TRIDC6BG002190	Pentatricopeptide repeat-containing protein	12723028	12723951
6B	TRIDC6BG002200	Pentatricopeptide repeat-containing protein	12748479	12751135
6B	TRIDC6BG002240	Uncharacterised conserved protein UCP022280	12999079	13001685
6B	TRIDC6BG002310	RNA binding;RNA-directed DNA polymerases	13156649	13157096
6B	TRIDC6BG002320	Orf258 protein	13157927	13159289
6B	TRIDC6BG002350	Chalcone synthase	13303566	13304693
6B	TRIDC6BG002360	Peptidyl-prolyl cis-trans isomerase D	13348125	13349528
6B	TRIDC6BG002370	DNA (cytosine-5)-methyltransferase 1	13417686	13422711
6B	TRIDC6BG002380	Mitochondrial transcription termination factor family protein	13426508	13430750
6B	TRIDC6BG002400	Mitochondrial transcription termination factor family protein	13438951	13440267
6B	TRIDC6BG002420	Mitochondrial transcription termination factor family protein	13451853	13452788
6B	TRIDC6BG002430	Mitochondrial transcription termination factor family protein	13457163	13458332
6B	TRIDC6BG002440	Mitochondrial transcription termination factor family protein	13462197	13463485
6B	TRIDC6BG002460	Mitochondrial transcription termination factor family protein	13468743	13469951
6B	TRIDC6BG002550	Retrotransposon protein, putative, unclassified	13680699	13681860
6B	TRIDC6BG002640	Iron-sulfur cluster assembly protein 1	14194790	14195432
6B	TRIDC6BG002650	Mitochondrial transcription termination factor family protein	14547032	14547951
6B	TRIDC6BG003010	ABC transporter C family member 13	15327350	15331467
6B	TRIDC6BG003070	Protein kinase superfamily protein	15458769	15461973
6B	TRIDC6BG003080	U-box domain-containing protein	15462227	15462955
6B	TRIDC6BG003100	Mitochondrial transcription termination factor family protein	15725564	15729545
6B	TRIDC6BG003130	Mitochondrial transcription termination factor family protein	15849767	15853504
6B	TRIDC6BG003170	Mitochondrial transcription termination factor family protein	16310888	16315752
6B	TRIDC6BG003190	Mitochondrial transcription termination factor family protein	16394567	16396579
6B	TRIDC6BG003200	Mitochondrial transcription termination factor family protein	16398376	16399530
6B	TRIDC6BG003210	Mitochondrial transcription termination factor family protein	16589805	16590837
6B	TRIDC6BG003250	Agamous-like MADS-box protein AGL80	16667696	16668602
6B	TRIDC6BG003330	PAB1-binding protein 1	17067574	17077777
6B	TRIDC6BG003350	Cytochrome P450 superfamily protein	17164183	17166084
6B	TRIDC6BG003370	Mitochondrial inner membrane protease subunit 1	17201929	17204230
6B	TRIDC6BG003490	Protein kinase family protein	17795119	17797894
6B	TRIDC6BG003500	Protein kinase family protein	17832408	17840072
6B	TRIDC6BG003610	Cation/H(+) antiporter 15	18313674	18314119
6B	TRIDC6BG003620	Acid beta-fructofuranosidase	18314960	18316189
6B	TRIDC6BG003770	Zinc finger with UFM1-specific peptidase domain protein	18763536	18766506
6B	TRIDC6BG003790	Leucine-rich repeat receptor-like protein kinase family protein	18913842	18916952
6B	TRIDC6BG003820	NAD(P)-binding Rossmann-fold superfamily protein	19156491	19157602
6B	TRIDC6BG003850	Transmembrane protein 120 homolog	19292489	19296816
6B	TRIDC6BG003890	Flavin-containing monooxygenase family protein	19435481	19439304
6B	TRIDC6BG003910	methyl-CPG-binding domain 9	19504497	19516263
6B	TRIDC6BG003930	methyl-CPG-binding domain 9	19523548	19524184
6B	TRIDC6BG003980	terpene synthase 04	19758040	19765804
6B	TRIDC6BG003990	Ent-kaurene synthase-like 3	19766556	19767721
6B	TRIDC6BG004000	General transcription factor 2-related zinc finger protein	19806190	19807744
6B	TRIDC6BG004030	U5 small nuclear ribonucleoprotein helicase, putative	19977493	19980646
6B	TRIDC6BG004040	Disease resistance protein	19988083	19991386
6B	TRIDC6BG004100	Disease resistance protein RPM1	20245781	20247238
6B	TRIDC6BG004120	Disease resistance protein	20383845	20392667
6B	TRIDC6BG004130	Disease resistance protein	20499391	20505796
6B	TRIDC6BG004140	Disease resistance protein RPM1	20532315	20532684
6B	TRIDC6BG004170	Disease resistance protein RPM1	20625374	20627523
6B	TRIDC6BG004180	Disease resistance protein RPP13	20627605	20628658
6B	TRIDC6BG004190	Disease resistance protein RPM1	20630827	20632787
6B	TRIDC6BG004220	Disease resistance protein RPM1	21269656	21271391
6B	TRIDC6BG004250	Disease resistance protein RPM1	21375737	21376927
6B	TRIDC6BG004260	Disease resistance protein RPM1	21377026	21378143
6B	TRIDC6BG004270	Disease resistance protein	21380384	21382338
6B	TRIDC6BG004290	3-ketoacyl-CoA synthase 10	21447155	21448515
6B	TRIDC6BG004380	Lysine-specific demethylase 3B	21730445	21738933
6B	TRIDC6BG004420	Mitochondrial transcription termination factor family protein	21768186	21769207
6B	TRIDC6BG004460	flowering promoting factor 1	22145362	22145722
6B	TRIDC6BG004490	Protein kinase family protein	22365841	22366786
6B	TRIDC6BG004500	Protein kinase family protein	22428651	22447920
6B	TRIDC6BG004540	Photosystem II CP47 reaction center protein	22773280	22774447
6B	TRIDC6BG004550	Photosystem II reaction center protein H	22775363	22775590
6B	TRIDC6BG004560	30S ribosomal protein S4, chloroplastic	22775620	22776222
6B	TRIDC6BG004630	FAR1-related sequence 5	23042390	23043268
6B	TRIDC6BG004670	Salt-induced protein	23093574	23094312
